# Supplementary material for: Predictors of Occult Metastasis and Prognostic Factors in Patients with cN0 Oral Cancer Who Underwent Elective Neck Dissection
Source: Diseases. 2024 Feb 12;12(2):39. doi: 10.3390/diseases12020039 (PMC10888440; doi:10.3390/diseases12020039)
Supplement: Supplementary file 1 [file diseases-12-00039-s001.zip]

Archive with 1 entries (1 files):
- diseases-2684758-supplementary.pdf
